# Supplementary material for: Exploring the Ethical Challenges of Conversational AI in Mental Health Care: Scoping Review
Source: JMIR Ment Health. 2025 Feb 21;12:e60432. doi: 10.2196/60432 (PMC11890142; doi:10.2196/60432)
Supplement: Multimedia Appendix 3 [file mental_v12i1e60432_app3.xlsx]

## Sheet: Sheet1
						Ethical issues discussed
Authors	Title	Year	Source of evidence (e.g. review, empirical etc)	Context (clinical or non-clinical)	Type of technology	Safety and harm	Explicability, transparency, and trust	Responsibility and accountability	Empathy and humanness	Justice	Anthropomorphization and deception	Autonomy	Effectiveness	Privacy and confidentiality	Concerns for healthcare workers' jobs	Miscellaneous
Abbate-Daga et al.	The oracle of Delphi 2.0: considering artificial intelligence as a challenging tool for the treatment of eating disorders	2023	Editorial	Both	AI based tools such as CAI	xx
Abd-Alrazaq et al.	Perceptions and Opinions of Patients About Mental Health Chatbots: Scoping Review	2021	Scoping review	Both	Chatbots	xx
Ahmadour et al.	Editorial: Responsible Digital Health	2022	Editorial	Clinical	Digital health including conversational agents						xx	x				xx
Al-Ameery-brosche and Resch	Emotional Robotics: Curse or Blessing in Psychiatric Care?	2022	Book chapter	Both	Conversational AI			xx
Alanezi	Assessing the Effectiveness of ChatGPT in Delivering Mental Health Support: A Qualitative Study	2024	Qualitative study	Clinical	ChatGPT	xx			xx	xx				x
Alfano et al.	Psychotherapy, artificial intelligence and adolescents: ethical aspects	2023	Not specified	Both	Chatbots and other AI apps	xx			xx				xx	xx
Amram et al.	Therapists or Replicants? Ethical, Legal, and Social Considerations for Using ChatGPT in Therapy	2023	Open peer commentary	Both	Conversational AI				xx
Arbanas	ChatGPT and other Chatbots in Psychiatry	2024	Review	Clinical	ChatGPT	xx		x		xx
Ayhan	The Impact of Artificial Intelligence on Psychiatry: Benefits and Concerns-An assay from a disputed ‘author’	2023	Essay	Clinical	Conversational agents		xx		xx					xx
Balcombe and De Leo	Digital mental health challenges and the horizon ahead for solutions	2021	Not specified	Clinical	I.a. chatbots		x	x		x			x	x
Bendig et al.	Next Generation: Chatbots in Clinical Psychology and Psychotherapy to Foster Mental Health - A Scoping Review	2019	Scoping review	Both	Chatbots	xx	xx							x
Binkley and Pilkington	The Actionless Agent: An Account of Human-CAI Relationships	2023	Open peer commentary	Clinical	CAI			xx
Blease et al.	Artificial intelligence and the future of psychiatry: Qualitative findings from a global physician survey	2020	Qualitative study	Clinical	ML including in the role of a therapist	xx			xx					xx	xx
Blease et al.	Machine Learning in Clinical Psychology and Psychotherapy Education: A Mixed Methods Pilot Survey of Postgraduate Students at a Swiss University.	2021	Qualitative survey	Clinical	AI / ML in psychotherapy				xx				x	xx
Bond et al.	Digital transformation of mental health services	2023	Perspective paper	Both	I.a. mental health chatbots				xx		xx
Cao and Liu	Artificial intelligence-assisted psychosis risk screening in adolescents: Practices and challenges	2022	Review	Both	AI chatbots					xx				x		xx
Car et al.	Conversational Agents in Health Care: Scoping Review and Conceptual Analysis	2020	Scoping review	Both	Conversational agents	xx								x
Coghlan et al.	To chat or bot to chat: Ethical issues with using chatbots in mental health	2023	Essay	Both	Chatbots	xx	xx	xx	xx	xx			xx	xx	x
D’Alfonso	AI in Mental Health	2020	Review	Both	Chatbots	xx		x		x				x
De Proost and Pozzi	Conversational Artificial Intelligence and the Potential for Epistemic Injustice	2023	Open peer commentary	Both	Conversational AI					xx
Denecke	Potential and pitfalls of conversational agents in health care	2023	Magazine article	Clinical	Conversational agent						xx			xx
Denecke et al.	Artificial Intelligence for Chatbots in Mental Health: Opportunities and Challenges	2021	Book chapter	Clinical	Chatbots	xx		xx		x	xx		xx	xx
Doraiswamy et al.	Artificial intelligence and the future of psychiatry: Insights from a global physician survey.	2020	Qualitative Survey	Clinical	I.a. AI/ML taking the role of a practitioner		x		x				x	x	x	x
Ebert et al.	Digital Interventions for Mental Disorders: Key Features, Efficacy, and Potential for Artificial Intelligence Applications.	2019	Book chapter	Clinical	I.a. chatbots	xx							xx
Ferdynus	Five reasons why a conversational artificial intelligence cannot be treated as a moral agent in psychotherapy	2023	Open peer commentary	Both	CAI				xx		xx
Ferrario et al.	The Role of Humanization and Robustness of Large Language Models in Conversational Artificial Intelligence for Individuals With Depression: A Critical Analysis	2024	Viewpoint	Clinical	CAI	xx		xx	xx	xx				x		xx
Ferreri et al.	e-Addictology: An Overview of New Technologies for Assessing and Intervening in Addictive Behaviors	2018	Review	Clinical	I.a. embodied conversational agents									x
Fiske et al.	The Implications of Embodied Artificial Intelligence in Mental Healthcare for Digital Wellbeing	2020	Book chapter	Both	Embodied AI conversational agents	xx				xx		xx
Fiske et al.	Your Robot Therapist Will See You Now: Ethical Implications of Embodied Artificial Intelligence in Psychiatry, Psychology, and Psychotherapy.	2019	Not specified	Clinical	Embodied AI	xx			xx	xx	xx		xx	xx
Gamble	Artificial intelligence and mobile apps for mental healthcare: a social informatics perspective	2020	Scoping Review	Both	AI chatbots	xx				xx			xx	xx
Giubilini	The Ethics of Artificial Intelligence Applications in Mental Health Care: Toward an Ethical "Artificial Psychiatrist"	2021	Not specified	Both	(conversational) AI			xx		x		xx		xx
Gooding and Kariotis	Ethics and Law in Research on Algorithmic and Data-Driven Technology in Mental Health Care: Scoping Review.	2021	Scoping review	Both	Algorythmic and data driven technologies including chatbots		xx	xx		xx				xx	xx	xx
Gray	Deception Mode: How Conversational AI Can Respect Patient Autonomy	2023	Open peer commentary	Both	Conversational AI						x
Gültekin and Şahin	The Use of Artificial Intelligence in Mental Health Services in Turkey: What Do Mental Health Professionals Think?	2023	Qualitative study	Clinical	AI chatbots		x	x	xx	x	xx		xx	x	xx
Haber et al.	The Artificial Third: A Broad View of the Effects of Introducing Generative Artificial Intelligence on Psychotherapy	2024	Viewpoint	Clinical	Generative artificial intelligence		xx			xx			xx	xx	xx
Hartford and Stein	The Machine Speaks: Conversational AI and the Importance of Effort to Relationships of Meaning	2024	Viewpoint	Both	CAI	xx		x	xx
He et al.	A digital ally: The potential roles of ChatGPT in mental health services	2023	Letter to the editor	Clinical	ChatGPT	xx	x	x	xx	x			xx	xx
Ho and Perry	What We Owe Those Who Chat Woe: A Relational Lens for Mental Health Apps	2023	Open peer commentary	Clinical	Chatbots				xx		xx		xx
Holohan and Fiske	Like I'm Talking to a Real Person: Exploring the Meaning of Transference for the Use and Design of AI-Based Applications in Psychotherapy.	2021	Perspective paper	Clinical	Chatbots					xx				xx
Hurley et al.	Therapeutic Artificial Intelligence: Does Agential Status Matter?	2023	Open peer commentary	Clinical	CAI				xx		xx
Khawaja and Bélisle-Pipon	Your robot therapist is not your therapist: understanding the role of AI-powered mental health chatbots	2023	Hypothesis and Theory	Non-clinical	Chatbots					xx		xx	xx			xx
Knox et al.	Justice, Vulnerable Populations, and the Use of Conversational AI in Psychotherapy	2023	Open peer commentary	Both	Conversational AI	xx				xx
Kretzschmar et al.	Can Your Phone Be Your Therapist? Young People's Ethical Perspectives on the Use of Fully Automated Conversational Agents (Chatbots) in Mental Health Support.	2019	Research Article	Clinical	Fully Automated CA (Chatbots)	xx							xx	xx
Laacke	Bias and Epistemic Injustice in Conversational AI	2023	Open peer commentary	Both	Conversational AI					xx
Lattie et al.	An overview of and recommendations for more accessibledigital mental health services.	2022	Review	Non-clinical	Chatbots	xx			xx
Lewanowicz et al.	The use of machine learning to support the therapeutic process - strengths and weaknesses	2022	Review	Both	Different ML including chatbots									x
Li et al.	Factors Predicting Intentions of Adoption and Continued Use of Artificial Intelligence Chatbots for Mental Health: Examining the Role of UTAUT Model, Stigma, Privacy Concerns, and Artificial Intelligence Hesitancy	2024	Survey	Both	AI chatbots		x		xx					xx
Lodha	The Ethical Dilemma of using Robotics in Psychotherapy	2018	Ethical viewpoint paper	Clinical	Robots		x	x			x		xx	x
Lodha and Ganatra	Is ChatGPT ready to change mental healthcare? Challenges and considerations: a reality-check	2024	Perspective paper	Non-clinical	ChatGPT and ChatGPT supported chatbots	xx				xx			xx	x
Lovejoy et al.	Technology and mental health: The role of artificial intelligence	2019	Viewpoint	Clinical	Chatbots	xx				x			x	xx
Luxton	Ethical implications of conversational agents in global public health	2020	Perspective paper	Both	Conversational agents	xx				xx				xx
Luxton	Recommendations for the ethical use and design of artificial intelligent care providers	2014	Review	Clinical	Artificial intelligent care providers	xx	xx		xx		xx		xx	xx	xx
Luxton et al.	Ethical Issues and ArtificialIntelligence Technologies inBehavioral and Mental HealthCare	2016	Book chapter	Clinical	Intelligent autonomous care providers	xx	xx	xx			xx		xx
Martinez-Martin	Viewing CAI as a Tool Within the Mental Health Care System	2023	Open peer commentary	Both	CAI						xx			xx
Martinez-Martin	Chapter Three - Trusting the bot: Addressing the ethical challenges of consumer digital mental health therapy	2020	Book chapter	Non-clinical	Chatbots									xx
Martinez-Martin and Kreitmair	Ethical Issues for Direct-to-Consumer Digital Psychotherapy Apps: Addressing Accountability, Data Protection, and Consent.	2018	Viewpoint	Non-clinical	I.a. chatbot and conversational agent	xx		xx					xx	xx
McDonald et al.	Online psychotherapy: Trailblazing digital healthcare	2020	Review	Both	I.a. chatbots	xx									xx
Miner et al.	Key Considerations for Incorporating Conversational AI in Psychotherapy	2019	Viewpoint	Clinical	Conversational AI		xx							xx	xx
Miner et al.	Talking to Machines About Personal Mental Health Problems	2017	Viewpoint	Non-clinical	Conversational AI	xx								xx
Molden	AI, automation and psychotherapy – A proposed model for losses and gains in the automated therapeutic encounter	2024	Conceptual article	Clinical	Chatbots	xx		xx	xx	xx	xx		xx	x
Morris et al.	Towards an Artificially Empathic Conversational Agent for Mental Health Applications: System Design and User Perceptions	2018	Qualitative study	Non-clinical	Conversational agents		x
Nomura	Software agents and robots in mental therapy: Psychological and sociological perspectives	2009	Not specified	Clinical	Interactive software agents and robots	xx						xx
Norouzi et al.	Counselor Bots as Mental Healthcare Assistants and Some Ethical Challenges	2022	Not specified	Both	Social robots and counselor bots			xx	xx			xx		xx
Omarov et al.	Artificial Intelligence-Enabled Chatbots in Mental Health: A Systematic Review	2023	Systematic review	Both	Chatbots	xx
Opel et al.	AI as a Mental Health Therapist for Adolescents	2023	Viewpoint	Both	CAI chatbots	xx		xx		xx	xx			xx
Plakun	Psychotherapy and Artificial Intelligence	2023	Column	Clinical	AI psychotherapy				xx				xx	xx
Prakash and Das	Intelligent Conversational Agents in Mental Healthcare Services: A Thematic Analysis of User Perceptions	2020	Qualitative approach based on netnography	Clinical	AI-based Conversational agents	xx	xx				xx			x
Qu et al.	Functionality of top-rated mobile apps for depression: Systematic search and evaluation	2020	(Systematic) review	Both	AI-based chatbot	xx
Rahsepar Meadi et al.	Responsible Use of CAI: An Evolving Field	2023	Open peer commentary	Both	Conversational AI			xx					xx
Rahsepar Meadi et al.	Does a lack of emotions make chatbots unfit to be psychotherapists?	2023	Argumentative paper	Clinical	Mental health chatbots	xx	x	x		x	x		xx	x	x
Ruane et al.	Conversational AI: Social and Ethical Considerations	2019	Not specified	Both	Conversational agents		xx			xx				xx
Sachan	Self-help robots drive blues away	2018	Short feature article	Non-clinical	Chatbots	xx								x
Sarkar et al.	A review of the explainability and safety of conversational agents for mental health to identify avenues for improvement	2023	Review	Both	Virtual mental health assistants	xx							xx
Sedlakova and Trachsel	Conversational Artificial Intelligence in Psychotherapy: A New Therapeutic Tool or Agent?	2022	Not specified	Unspecified	Chatbot	xx	xx	xx		xx	xx		xx	x
Silveira and Paravidini	The ethics of applying artificial intelligence and chatbots in mental health: A psychoanalytic perspective	2024	Narrative review	Clinical	Therapist chatbots	xx	xx			xx	xx		xx	xx	xx
Singh	Chatbots in psychiatry: Can treatment gap be lessened for psychiatric disorders in India	2019	Editorial	Both	Chatbot	xx						x		x
Skorburg and Yam	Is There an App for That?: Ethical Issues in the Digital Mental Health Response to COVID-19.	2021	Review	Clinical	Digital Mental Health tools (I.a. AI chatbots)					xx			xx
Stade et al.	Large language models could change the future of behavioral healthcare: a proposal for responsible development and evaluation	2024	Roadmap article	Clinical	Large language models for psychotherapy	xx				xx		xx			xx
Stiefel	The Chatbot Will See You Now': Mental Health Confidentiality Concerns in Software Therapy	2018	Not specified	Non-clinical	Chatbots									xx
Swartz	Artificial Intelligence (AI) Psychotherapy: Coming Soon to a Consultation Room Near You?	2023	Editorial	Clinical	Conversational agents or chatbots	xx							xx	x
Sweeney et al.	Can Chatbots Help Support a Person’s Mental Health? Perceptions and Views from Mental Healthcare Professionals and Experts	2021	Survey	Clinical	Chatbots									x
Tekin	Ethical Issues Surrounding Artificial Intelligence Technologies in Mental Health: Psychotherapy Chatbots	2023	Book chapter	Both	Chatbots		xx				xx		xx	xx
Tekin	Is Big Data the New Stethoscope? Perils of Digital Phenotyping to Address Mental Illness	2021	Research Article	Clinical	AI chatbots		xx		xx	xx			x	xx		xx
Torous et al.	Targeting depressive symptoms with technology	2019	Review	Both	Chatbots								xx	x		xx
Uusitalo et al.	Mapping out the philosophical questions of AI and clinical practice in diagnosing and treating mental disorders.	2021	Not specified	Clinical	I.a. humanoid robots as clinicians	xx		xx	xx	xx	x		xx		xx
Vagwala and Asher	Conversational Artificial Intelligence and Distortions of the Psychotherapeutic Frame: Issues of Boundaries, Responsibility, and Industry Interests	2023	Open peer commentary	Non-clinical	CAI				xx				xx
Vaida	Artificial Intelligence and Psychology	2023	Viewpoint	Clinical	I.a. chatbots					xx					xx
Vaidyam et al.	Chatbots and Conversational Agents in Mental Health: A Review of the Psychiatric Landscape	2019	Review	Both	conversational agents chatbots	xx								xx
Van der Meer	ChatGPT in de ggz: kansen en overwegingen	2024	Essay	Clinical	ChatGPT	xx	xx			xx
van der Schyff et al.	Providing Self-Led Mental Health Support Through an Artificial Intelligence-Powered Chat Bot (Leora) to Meet the Demand of Mental Health Care	2023	Viewpoint	Clinical	Artificial Intelligence–Powered Chat Bot		x			x			x	xx
Van Lingen et al.	Why We Should Understand Conversational AI as a Tool	2023	Open peer commentary	Both	CAI			xx
Vasudevan et al.	Can bot be my mental health therapist? – A pandemic panorama	2021	Letter to the editor	Clinical	Conversational agents	xx		xx						x
Vilaza and McCashin	Is the Automation of Digital Mental Health Ethical? Applying an Ethical Framework to Chatbots for Cognitive Behaviour Therapy	2021	Perspective paper	Both	Chatbots	xx	xx	xx		xx		xx	xx	xx
Volkmer et al.	Large language models in psychiatry: Opportunities and challenges	2024	Review	Clinical	Large language models, such as GPT-4					xx				xx		xx
Wadden	The Postphenomenological Impact of Conversational Artificial Intelligence on Autonomy and Psychological Integrity	2023	Open peer commentary	Both	Conversational AI						xx
Whitby et al.	The ethical implications of non-human agency in health care	2014	Conference Paper	Clinical	AI interactive agents			xx			x	xx				xx
Wieland et al.	Relational Reciprocity from Conversational Artificial Intelligence in Psychotherapy	2023	Open peer commentary	Both	Conversational AI	xx			xx
Wies et al.	Digital Mental Health for Young People: A Scoping Review of Ethical Promises and Challenges	2021	Scoping review	Both	I.a. chatbots	xx		x		xx		xx	x	xx
Wong	ChatGPT in psychiatry: promises and pitfalls	2024	Commentary	Both	ChatGPT	xx	x	x	xx	xx				x	xx
Youssef et al.	Is the Algorithm Good in a Bad World, or Has It Learned to be Bad? The Ethical Challenges of “Locked” Versus “Continuously Learning” and “Autonomous” Versus “Assistive” AI Tools in Healthcare	2023	Open peer commentary	Both	Conversational artificial intelligence system			x
Zhong et al.	Psychiatrists’ Views on Robot-Assisted Diagnostics of Peripartum Depression	2021	Qualitative study	Clinical	Social robots	xx		x	xx			x		x	xx
Total						52	26	31	29	41	24	12	38	62	16	10
	Footnote: In the table, an 'x' signifies a brief discussion of the theme in the respective article, while 'xx' denotes a more comprehensive exploration, including some form of argumentation, substantiation or differentiation.
